# Supplementary material for: Correlation Between Conditions of Polyaniline Interlayer Formation and the Structure and Performance of Thin-Film Composite Membranes for Nanofiltration Prepared via Interfacial Polymerization
Source: Polymers (Basel). 2025 Apr 28;17(9):1199. doi: 10.3390/polym17091199 (PMC12073387; doi:10.3390/polym17091199)
Supplement: Supplementary file 1 [file polymers-17-01199-s001.zip]

Archive with 1 entries (1 files):
- polymers-3578447-supplementary.pdf
